# Supplementary material for: ViCTree: an automated framework for taxonomic classification from protein sequences
Source: Bioinformatics. 2018 Feb 20;34(13):2195–200. doi: 10.1093/bioinformatics/bty099 (PMC6022645; doi:10.1093/bioinformatics/bty099)
Supplement: Supplementary Data [file bty099_supp.zip]

Archive with 2 entries (1 files):
- bty099-suppl_data/
- bty099-suppl_data/Supplementary data - Appendix A.tsv
