# Supplementary material for: ViCTree: an automated framework for taxonomic classification from protein sequences
Source: Bioinformatics. 2018 Feb 20;34(13):2195–200. doi: 10.1093/bioinformatics/bty099 (PMC6022645; doi:10.1093/bioinformatics/bty099)
Supplement: Supplementary Data [file bty099_supp.zip › bty099-suppl_data/Supplementary data - Appendix A.tsv]

ProteinAccession__GenomeAcc	GenomeAcc_ScientificName	TaxonomyID	ScientificName	Lineage	GenomeAccession	Genus	Species	GenomeAcc_Lineage	ProteinAccession	RepresentativeSequence	ClusterSequences	mPTP_ClusterID
ALS03905__KT316245.1	KT316245.1_Decapod hepandensovirus 1	1513202	Decapod hepandensovirus 1	Viruses;ssDNA viruses;Parvoviridae;Densovirinae;Hepandensovirus	KT316245.1	Hepandensovirus	Hepandensovirus	KT316245.1_Viruses;ssDNA viruses;Parvoviridae;Densovirinae;Hepandensovirus	ALS03905	KT316245.1	ALS03905,ALK24444,ACB97669	Species 10
AGO32190__KF015275.1	KF015275.1_Acheta domestica densovirus	185639	Acheta domestica densovirus	Viruses;ssDNA viruses;Parvoviridae;Densovirinae;Ambidensovirus;Orthopteran ambidensovirus 1	KF015275.1	Ambidensovirus	Orthopteran ambidensovirus 1	KF015275.1_Viruses;ssDNA viruses;Parvoviridae;Densovirinae;Ambidensovirus;Orthopteran ambidensovirus 1	AGO32190	KF015275.1	AGO32190	Species 17
AGO32210__KF015279.1	KF015279.1_Acheta domestica densovirus	185639	Acheta domestica densovirus	Viruses;ssDNA viruses;Parvoviridae;Densovirinae;Ambidensovirus;Orthopteran ambidensovirus 1	KF015279.1	Ambidensovirus	Orthopteran ambidensovirus 1	KF015279.1_Viruses;ssDNA viruses;Parvoviridae;Densovirinae;Ambidensovirus;Orthopteran ambidensovirus 1	AGO32210	KF015279.1	AGO32210	Species 17
ABR23509__EF633688.1	EF633688.1_Decapod penstyldensovirus 1	1513224	Decapod penstyldensovirus 1	Viruses;ssDNA viruses;Parvoviridae;Densovirinae;Penstyldensovirus	EF633688.1	Penstyldensovirus	Penstyldensovirus	EF633688.1_Viruses;ssDNA viruses;Parvoviridae;Densovirinae;Penstyldensovirus	ABR23509	EF633688.1	ABR23509	Species 11
AGO32215__KF015280.1	KF015280.1_Acheta domestica densovirus	185639	Acheta domestica densovirus	Viruses;ssDNA viruses;Parvoviridae;Densovirinae;Ambidensovirus;Orthopteran ambidensovirus 1	KF015280.1	Ambidensovirus	Orthopteran ambidensovirus 1	KF015280.1_Viruses;ssDNA viruses;Parvoviridae;Densovirinae;Ambidensovirus;Orthopteran ambidensovirus 1	AGO32215	KF015280.1	AGO32215	Species 17
ANG55949__KX035107.1	KX035107.1_Human CSF-associated densovirus	1850255	Human CSF-associated densovirus	Viruses;ssDNA viruses;Parvoviridae;Densovirinae;unclassified Densovirinae	KX035107.1	unclassified Densovirinae	unclassified Densovirinae	KX035107.1_Viruses;ssDNA viruses;Parvoviridae;Densovirinae;unclassified Densovirinae	ANG55949	KX035107.1	ANG55949,ANG55951	Species 4
YP_002854229__FJ360744	FJ360744_Aedes aegypti densovirus 2	1513196	Aedes aegypti densovirus 2	Viruses;ssDNA viruses;Parvoviridae;Densovirinae;Brevidensovirus;Dipteran brevidensovirus 1;Aedes albopictus densovirus	FJ360744	Brevidensovirus	Aedes albopictus densovirus	FJ360744_Viruses;ssDNA viruses;Parvoviridae;Densovirinae;Brevidensovirus;Dipteran brevidensovirus 1;Aedes albopictus densovirus	YP_002854229	FJ360744	YP_002854229,ACJ09132	Species 13
YP_009021036__KF963252	KF963252_Danaus plexippus plexippus iteravirus	1469956	Danaus plexippus plexippus iteravirus	Viruses;ssDNA viruses;Parvoviridae;Densovirinae;Iteradensovirus;unclassified Iteravirus	KF963252	Iteradensovirus	unclassified Iteravirus	KF963252_Viruses;ssDNA viruses;Parvoviridae;Densovirinae;Iteradensovirus;unclassified Iteravirus	YP_009021036	KF963252	YP_009021036,AHL24859	Species 7
YP_164339__AY665654	AY665654_Dendrolimus punctatus densovirus	292208	Dendrolimus punctatus densovirus	Viruses;ssDNA viruses;Parvoviridae;Densovirinae;Iteradensovirus;Lepidopteran iteradensovirus 3	AY665654	Iteradensovirus	Lepidopteran iteradensovirus 3	AY665654_Viruses;ssDNA viruses;Parvoviridae;Densovirinae;Iteradensovirus;Lepidopteran iteradensovirus 3	YP_164339	AY665654	YP_164339,AAU12253	Species 6
YP_009134732__KP410261	KP410261_Cherax quadricarinatus densovirus	1642018	Cherax quadricarinatus densovirus	Viruses;ssDNA viruses;Parvoviridae;Densovirinae;Ambidensovirus;Decapod ambidensovirus 1	KP410261	Ambidensovirus	Decapod ambidensovirus 1	KP410261_Viruses;ssDNA viruses;Parvoviridae;Densovirinae;Ambidensovirus;Decapod ambidensovirus 1	YP_009134732	KP410261	YP_009134732,AKC42760	Species 25
AIY34702__KM485614.1	KM485614.1_Penaeus stylirostris penstyldensovirus 1	1513225	Penaeus stylirostris penstyldensovirus 1	Viruses;ssDNA viruses;Parvoviridae;Densovirinae;Penstyldensovirus;Decapod penstyldensovirus 1	KM485614.1	Penstyldensovirus	Decapod penstyldensovirus 1	KM485614.1_Viruses;ssDNA viruses;Parvoviridae;Densovirinae;Penstyldensovirus;Decapod penstyldensovirus 1	AIY34702	KM485614.1	AIY34702,AIY34700	Species 11
ARI46481__KY548840.1	KY548840.1_Ambidensovirus CaaDV1	1979848	Ambidensovirus CaaDV1	Viruses;ssDNA viruses;Parvoviridae;Densovirinae;Ambidensovirus;unclassified Densovirus	KY548840.1	Ambidensovirus	unclassified Densovirus	KY548840.1_Viruses;ssDNA viruses;Parvoviridae;Densovirinae;Ambidensovirus;unclassified Densovirus	ARI46481	KY548840.1	ARI46481	Species 25
AGW23423__KF214742.1	KF214742.1_Decapod penstyldensovirus 1	1513224	Decapod penstyldensovirus 1	Viruses;ssDNA viruses;Parvoviridae;Densovirinae;Penstyldensovirus	KF214742.1	Penstyldensovirus	Penstyldensovirus	KF214742.1_Viruses;ssDNA viruses;Parvoviridae;Densovirinae;Penstyldensovirus	AGW23423	KF214742.1	AGW23423	Species 11
AAG10007__AF273215.1	AF273215.1_Penaeus stylirostris penstyldensovirus 1	1513225	Penaeus stylirostris penstyldensovirus 1	Viruses;ssDNA viruses;Parvoviridae;Densovirinae;Penstyldensovirus;Decapod penstyldensovirus 1	AF273215.1	Penstyldensovirus	Decapod penstyldensovirus 1	AF273215.1_Viruses;ssDNA viruses;Parvoviridae;Densovirinae;Penstyldensovirus;Decapod penstyldensovirus 1	AAG10007	AF273215.1	ALS03970,AAG10007	Species 11
AIJ19291__KJ862253.1	KJ862253.1_Decapod penstyldensovirus 1	1513224	Decapod penstyldensovirus 1	Viruses;ssDNA viruses;Parvoviridae;Densovirinae;Penstyldensovirus	KJ862253.1	Penstyldensovirus	Penstyldensovirus	KJ862253.1_Viruses;ssDNA viruses;Parvoviridae;Densovirinae;Penstyldensovirus	AIJ19291	KJ862253.1	AIJ19291	Species 11
NP_694843__AY032882	AY032882_Planococcus citri densovirus	159153	Planococcus citri densovirus	Viruses;ssDNA viruses;Parvoviridae;Densovirinae;Ambidensovirus;Hemipteran ambidensovirus 1	AY032882	Ambidensovirus	Hemipteran ambidensovirus 1	AY032882_Viruses;ssDNA viruses;Parvoviridae;Densovirinae;Ambidensovirus;Hemipteran ambidensovirus 1	NP_694843	AY032882	NP_694843,AAK54462	Species 15
ALS03960__KT316256.1	KT316256.1_Decapod penstyldensovirus 1	1513224	Decapod penstyldensovirus 1	Viruses;ssDNA viruses;Parvoviridae;Densovirinae;Penstyldensovirus	KT316256.1	Penstyldensovirus	Penstyldensovirus	KT316256.1_Viruses;ssDNA viruses;Parvoviridae;Densovirinae;Penstyldensovirus	ALS03960	KT316256.1	ALS03960,AKE98351,YP_003572961,AAF59415,AIY34704	Species 11
NP_899650__L32896	L32896_Galleria mellonella densovirus	37138	Galleria mellonella densovirus	Viruses;ssDNA viruses;Parvoviridae;Densovirinae;Ambidensovirus;Lepidopteran ambidensovirus 1	L32896	Ambidensovirus	Lepidopteran ambidensovirus 1	L32896_Viruses;ssDNA viruses;Parvoviridae;Densovirinae;Ambidensovirus;Lepidopteran ambidensovirus 1	NP_899650	L32896	NP_899650	Species 20
ARI46485__KY548841.1	KY548841.1_Ambidensovirus CaaDV2	1979849	Ambidensovirus CaaDV2	Viruses;ssDNA viruses;Parvoviridae;Densovirinae;Ambidensovirus;unclassified Densovirus	KY548841.1	Ambidensovirus	unclassified Densovirus	KY548841.1_Viruses;ssDNA viruses;Parvoviridae;Densovirinae;Ambidensovirus;unclassified Densovirus	ARI46485	KY548841.1	ARI46485	Species 25
AAK55488__AY033435.1	AY033435.1_Bombyx mori densovirus 1	46253	Bombyx mori densovirus 1	Viruses;ssDNA viruses;Parvoviridae;Densovirinae;Iteradensovirus;Lepidopteran iteradensovirus 1;Bombyx mori densovirus	AY033435.1	Iteradensovirus	Bombyx mori densovirus	AY033435.1_Viruses;ssDNA viruses;Parvoviridae;Densovirinae;Iteradensovirus;Lepidopteran iteradensovirus 1;Bombyx mori densovirus	AAK55488	AY033435.1	AAK55488	Species 7
ALS03963__KT316257.1	KT316257.1_Decapod penstyldensovirus 1	1513224	Decapod penstyldensovirus 1	Viruses;ssDNA viruses;Parvoviridae;Densovirinae;Penstyldensovirus	KT316257.1	Penstyldensovirus	Penstyldensovirus	KT316257.1_Viruses;ssDNA viruses;Parvoviridae;Densovirinae;Penstyldensovirus	ALS03963	KT316257.1	ALS03963,AGK30043	Species 11
AQN78648__KX648535.1	KX648535.1_Viltain virus	1955787	Viltain virus	Viruses;ssDNA viruses;Parvoviridae;Densovirinae;unclassified Densovirinae	KX648535.1	unclassified Densovirinae	unclassified Densovirinae	KX648535.1_Viruses;ssDNA viruses;Parvoviridae;Densovirinae;unclassified Densovirinae	AQN78648	KX648535.1	AQN78648	Species 19
ABU94966__EF579756.1	EF579756.1_Culex pipiens pallens densovirus	465914	Culex pipiens pallens densovirus	Viruses;ssDNA viruses;Parvoviridae;Densovirinae;Brevidensovirus;Dipteran brevidensovirus 1;Aedes albopictus densovirus	EF579756.1	Brevidensovirus	Aedes albopictus densovirus	EF579756.1_Viruses;ssDNA viruses;Parvoviridae;Densovirinae;Brevidensovirus;Dipteran brevidensovirus 1;Aedes albopictus densovirus	ABU94966	EF579756.1	ABU94966	Species 13
YP_004678720__HQ613271	HQ613271_Helicoverpa armigera densovirus	1045778	Helicoverpa armigera densovirus	Viruses;ssDNA viruses;Parvoviridae;Densovirinae;Iteradensovirus;Lepidopteran iteradensovirus 5	HQ613271	Iteradensovirus	Lepidopteran iteradensovirus 5	HQ613271_Viruses;ssDNA viruses;Parvoviridae;Densovirinae;Iteradensovirus;Lepidopteran iteradensovirus 5	YP_004678720	HQ613271	YP_004678720,AEI26263	Species 5
ALS03967__KT316259.1	KT316259.1_Decapod penstyldensovirus 1	1513224	Decapod penstyldensovirus 1	Viruses;ssDNA viruses;Parvoviridae;Densovirinae;Penstyldensovirus	KT316259.1	Penstyldensovirus	Penstyldensovirus	KT316259.1_Viruses;ssDNA viruses;Parvoviridae;Densovirinae;Penstyldensovirus	ALS03967	KT316259.1	ALS03967,AGO44085	Species 11
ABU94984__EF579762.1	EF579762.1_Culex pipiens pallens densovirus	465914	Culex pipiens pallens densovirus	Viruses;ssDNA viruses;Parvoviridae;Densovirinae;Brevidensovirus;Dipteran brevidensovirus 1;Aedes albopictus densovirus	EF579762.1	Brevidensovirus	Aedes albopictus densovirus	EF579762.1_Viruses;ssDNA viruses;Parvoviridae;Densovirinae;Brevidensovirus;Dipteran brevidensovirus 1;Aedes albopictus densovirus	ABU94984	EF579762.1	ABU94984,ABU94978	Species 13
YP_004222723__GU452720	GU452720_Mosquito densovirus BR/07	945962	Mosquito densovirus BR/07	Viruses;ssDNA viruses;Parvoviridae;Densovirinae;Brevidensovirus;unclassified Brevidensovirus	GU452720	Brevidensovirus	unclassified Brevidensovirus	GU452720_Viruses;ssDNA viruses;Parvoviridae;Densovirinae;Brevidensovirus;unclassified Brevidensovirus	YP_004222723	GU452720	YP_004222723,ADV74757	Species 13
AIT71975__KM576800.1	KM576800.1_Hordeum marinum Itera-like densovirus	1561946	Hordeum marinum Itera-like densovirus	Viruses;ssDNA viruses;Parvoviridae;Densovirinae;Iteradensovirus;unclassified Iteravirus	KM576800.1	Iteradensovirus	unclassified Iteravirus	KM576800.1_Viruses;ssDNA viruses;Parvoviridae;Densovirinae;Iteradensovirus;unclassified Iteravirus	AIT71975	KM576800.1	AIT71975	Species 7
ACG50803__EU851411.1	EU851411.1_Dysaphis plantaginea densovirus	551224	Dysaphis plantaginea densovirus	Viruses;ssDNA viruses;Parvoviridae;Densovirinae;Ambidensovirus;Hemipteran ambidensovirus 2	EU851411.1	Ambidensovirus	Hemipteran ambidensovirus 2	EU851411.1_Viruses;ssDNA viruses;Parvoviridae;Densovirinae;Ambidensovirus;Hemipteran ambidensovirus 2	ACG50803	EU851411.1	ACG50803	Species 22
ALS03986__KT316249.1	KT316249.1_Decapod penstyldensovirus 1	1513224	Decapod penstyldensovirus 1	Viruses;ssDNA viruses;Parvoviridae;Densovirinae;Penstyldensovirus	KT316249.1	Penstyldensovirus	Penstyldensovirus	KT316249.1_Viruses;ssDNA viruses;Parvoviridae;Densovirinae;Penstyldensovirus	ALS03986	KT316249.1	ALS03986,AKE98348,AIY51527	Species 11
ABU94987__EF579763.1	EF579763.1_Culex pipiens pallens densovirus	465914	Culex pipiens pallens densovirus	Viruses;ssDNA viruses;Parvoviridae;Densovirinae;Brevidensovirus;Dipteran brevidensovirus 1;Aedes albopictus densovirus	EF579763.1	Brevidensovirus	Aedes albopictus densovirus	EF579763.1_Viruses;ssDNA viruses;Parvoviridae;Densovirinae;Brevidensovirus;Dipteran brevidensovirus 1;Aedes albopictus densovirus	ABU94987	EF579763.1	ABU94987	Species 13
AAR11281__AY355306.1	AY355306.1_Decapod penstyldensovirus 1	1513224	Decapod penstyldensovirus 1	Viruses;ssDNA viruses;Parvoviridae;Densovirinae;Penstyldensovirus	AY355306.1	Penstyldensovirus	Penstyldensovirus	AY355306.1_Viruses;ssDNA viruses;Parvoviridae;Densovirinae;Penstyldensovirus	AAR11281	AY355306.1	AAR11281,AAR11288	Species 11
YP_008766862__KC991097	KC991097_Solenopsis invicta densovirus	1414671	Solenopsis invicta densovirus	Viruses;ssDNA viruses;Parvoviridae;Densovirinae;Ambidensovirus;Hymenopteran ambidensovirus 1	KC991097	Ambidensovirus	Hymenopteran ambidensovirus 1	KC991097_Viruses;ssDNA viruses;Parvoviridae;Densovirinae;Ambidensovirus;Hymenopteran ambidensovirus 1	YP_008766862	KC991097	YP_008766862,AGZ03694	Species 16
ALS03989__KT316250.1	KT316250.1_Decapod penstyldensovirus 1	1513224	Decapod penstyldensovirus 1	Viruses;ssDNA viruses;Parvoviridae;Densovirinae;Penstyldensovirus	KT316250.1	Penstyldensovirus	Penstyldensovirus	KT316250.1_Viruses;ssDNA viruses;Parvoviridae;Densovirinae;Penstyldensovirus	ALS03989	KT316250.1	ALS03989,AIY51524	Species 11
P05840__undef	undef_Bombyx mori densovirus	10809	Bombyx mori densovirus	Viruses;ssDNA viruses;Parvoviridae;Densovirinae;Iteradensovirus;Lepidopteran iteradensovirus 1	undef	Iteradensovirus	Lepidopteran iteradensovirus 1	undef_Viruses;ssDNA viruses;Parvoviridae;Densovirinae;Iteradensovirus;Lepidopteran iteradensovirus 1	P05840	undef	P05840,AAA67696	Species 7
AAN41665__AY148187.1	AY148187.1_Myzus persicae densovirus	210016	Myzus persicae densovirus	Viruses;ssDNA viruses;Parvoviridae;Densovirinae;Ambidensovirus;Hemipteran ambidensovirus 3	AY148187.1	Ambidensovirus	Hemipteran ambidensovirus 3	AY148187.1_Viruses;ssDNA viruses;Parvoviridae;Densovirinae;Ambidensovirus;Hemipteran ambidensovirus 3	AAN41665	AY148187.1	NP_874376,AAN41665	Species 23
AAR11285__AY355307.1	AY355307.1_Decapod penstyldensovirus 1	1513224	Decapod penstyldensovirus 1	Viruses;ssDNA viruses;Parvoviridae;Densovirinae;Penstyldensovirus	AY355307.1	Penstyldensovirus	Penstyldensovirus	AY355307.1_Viruses;ssDNA viruses;Parvoviridae;Densovirinae;Penstyldensovirus	AAR11285	AY355307.1	AAR11285	Species 11
AJI02597__KM975734.1	KM975734.1_Mosquito densovirus HB-3	1607696	Mosquito densovirus HB-3	Viruses;ssDNA viruses;Parvoviridae;Densovirinae;Brevidensovirus;unclassified Brevidensovirus	KM975734.1	Brevidensovirus	unclassified Brevidensovirus	KM975734.1_Viruses;ssDNA viruses;Parvoviridae;Densovirinae;Brevidensovirus;unclassified Brevidensovirus	AJI02597	KM975734.1	AJI02597	Species 12
AIJ28503__KJ830753.1	KJ830753.1_Decapod penstyldensovirus 1	1513224	Decapod penstyldensovirus 1	Viruses;ssDNA viruses;Parvoviridae;Densovirinae;Penstyldensovirus	KJ830753.1	Penstyldensovirus	Penstyldensovirus	KJ830753.1_Viruses;ssDNA viruses;Parvoviridae;Densovirinae;Penstyldensovirus	AIJ28503	KJ830753.1	AIJ28503	Species 11
ALE60540__KP733858.1	KP733858.1_Decapod penstyldensovirus 1	1513224	Decapod penstyldensovirus 1	Viruses;ssDNA viruses;Parvoviridae;Densovirinae;Penstyldensovirus	KP733858.1	Penstyldensovirus	Penstyldensovirus	KP733858.1_Viruses;ssDNA viruses;Parvoviridae;Densovirinae;Penstyldensovirus	ALE60540	KP733858.1	ALE60540	Species 11
AIQ82699__KM052275.1	KM052275.1_Sea star-associated densovirus	1979755	Sea star-associated densovirus	Viruses;ssDNA viruses;Parvoviridae;Densovirinae;Ambidensovirus;Asteroid ambidensovirus 1	KM052275.1	Ambidensovirus	Asteroid ambidensovirus 1	KM052275.1_Viruses;ssDNA viruses;Parvoviridae;Densovirinae;Ambidensovirus;Asteroid ambidensovirus 1	AIQ82699	KM052275.1	AIQ82699	Species 25
ALE60543__KP733859.1	KP733859.1_Decapod penstyldensovirus 1	1513224	Decapod penstyldensovirus 1	Viruses;ssDNA viruses;Parvoviridae;Densovirinae;Penstyldensovirus	KP733859.1	Penstyldensovirus	Penstyldensovirus	KP733859.1_Viruses;ssDNA viruses;Parvoviridae;Densovirinae;Penstyldensovirus	ALE60543	KP733859.1	ALE60543	Species 11
AAT35223__AY605055.1	AY605055.1_Haemagogus equinus densovirus	279154	Haemagogus equinus densovirus	Viruses;ssDNA viruses;Parvoviridae;Densovirinae;Brevidensovirus;Dipteran brevidensovirus 2	AY605055.1	Brevidensovirus	Dipteran brevidensovirus 2	AY605055.1_Viruses;ssDNA viruses;Parvoviridae;Densovirinae;Brevidensovirus;Dipteran brevidensovirus 2	AAT35223	AY605055.1	AAT35223	Species 14
ALK24438__KR492912.1	KR492912.1_Penaeus chinensis hepandensovirus	1513205	Penaeus chinensis hepandensovirus	Viruses;ssDNA viruses;Parvoviridae;Densovirinae;Hepandensovirus;Decapod hepandensovirus 1	KR492912.1	Hepandensovirus	Decapod hepandensovirus 1	KR492912.1_Viruses;ssDNA viruses;Parvoviridae;Densovirinae;Hepandensovirus;Decapod hepandensovirus 1	ALK24438	KR492912.1	ALK24438,ABY60414	Species 10
ALE60546__KP733860.1	KP733860.1_Decapod penstyldensovirus 1	1513224	Decapod penstyldensovirus 1	Viruses;ssDNA viruses;Parvoviridae;Densovirinae;Penstyldensovirus	KP733860.1	Penstyldensovirus	Penstyldensovirus	KP733860.1_Viruses;ssDNA viruses;Parvoviridae;Densovirinae;Penstyldensovirus	ALE60546	KP733860.1	ALE60546	Species 11
ALE60548__KP733861.1	KP733861.1_Decapod penstyldensovirus 1	1513224	Decapod penstyldensovirus 1	Viruses;ssDNA viruses;Parvoviridae;Densovirinae;Penstyldensovirus	KP733861.1	Penstyldensovirus	Penstyldensovirus	KP733861.1_Viruses;ssDNA viruses;Parvoviridae;Densovirinae;Penstyldensovirus	ALE60548	KP733861.1	ALE60548	Species 11
NP_958099__AY461507	AY461507_Mythimna loreyi densovirus	185636	Mythimna loreyi densovirus	Viruses;ssDNA viruses;Parvoviridae;Densovirinae;Ambidensovirus;Lepidopteran ambidensovirus 1;Junonia coenia densovirus	AY461507	Ambidensovirus	Junonia coenia densovirus	AY461507_Viruses;ssDNA viruses;Parvoviridae;Densovirinae;Ambidensovirus;Lepidopteran ambidensovirus 1;Junonia coenia densovirus	NP_958099	AY461507	NP_958099,AAR30037	Species 20
AKE98354__KM272863.1	KM272863.1_Decapod penstyldensovirus 1	1513224	Decapod penstyldensovirus 1	Viruses;ssDNA viruses;Parvoviridae;Densovirinae;Penstyldensovirus	KM272863.1	Penstyldensovirus	Penstyldensovirus	KM272863.1_Viruses;ssDNA viruses;Parvoviridae;Densovirinae;Penstyldensovirus	AKE98354	KM272863.1	AKE98354	Species 11
ANN89695__KU373072.1	KU373072.1_Decapod penstyldensovirus 1	1513224	Decapod penstyldensovirus 1	Viruses;ssDNA viruses;Parvoviridae;Densovirinae;Penstyldensovirus	KU373072.1	Penstyldensovirus	Penstyldensovirus	KU373072.1_Viruses;ssDNA viruses;Parvoviridae;Densovirinae;Penstyldensovirus	ANN89695	KU373072.1	ANN89695	Species 11
AFH02761__JN857346.1	JN857346.1_Densovirus SC116	1169626	Densovirus SC116	Viruses;ssDNA viruses;Parvoviridae;Densovirinae;Ambidensovirus;unclassified Densovirus	JN857346.1	Ambidensovirus	unclassified Densovirus	JN857346.1_Viruses;ssDNA viruses;Parvoviridae;Densovirinae;Ambidensovirus;unclassified Densovirus	AFH02761	JN857346.1	AFH02761	Species 18
ABU95011__EF579771.1	EF579771.1_Culex pipiens pallens densovirus	465914	Culex pipiens pallens densovirus	Viruses;ssDNA viruses;Parvoviridae;Densovirinae;Brevidensovirus;Dipteran brevidensovirus 1;Aedes albopictus densovirus	EF579771.1	Brevidensovirus	Aedes albopictus densovirus	EF579771.1_Viruses;ssDNA viruses;Parvoviridae;Densovirinae;Brevidensovirus;Dipteran brevidensovirus 1;Aedes albopictus densovirus	ABU95011	EF579771.1	ABU95011,ABU95008,ABU95005,ABU95002,ABU94999,ABU94993,ABU94981,ABU94975,ABU94972,ABU94969,ALF05517,ALF05515,ALF05513	Species 13
ALL74042__KT239104.1	KT239104.1_Myzus persicae nicotianae densovirus	1742422	Myzus persicae nicotianae densovirus	Viruses;ssDNA viruses;Parvoviridae;Densovirinae;Ambidensovirus;Hemipteran ambidensovirus 3	KT239104.1	Ambidensovirus	Hemipteran ambidensovirus 3	KT239104.1_Viruses;ssDNA viruses;Parvoviridae;Densovirinae;Ambidensovirus;Hemipteran ambidensovirus 3	ALL74042	KT239104.1	ALL74042	Species 23
YP_009310053__KU727766	KU727766_Parus major densovirus	1907771	Parus major densovirus	Viruses;ssDNA viruses;Parvoviridae;Densovirinae;unclassified Densovirinae	KU727766	unclassified Densovirinae	unclassified Densovirinae	KU727766_Viruses;ssDNA viruses;Parvoviridae;Densovirinae;unclassified Densovirinae	YP_009310053	KU727766	YP_009310053,AOW41921	Species 3
AAM93906__AY124937.1	AY124937.1_Penaeus monodon penstyldensovirus 2	1513227	Penaeus monodon penstyldensovirus 2	Viruses;ssDNA viruses;Parvoviridae;Densovirinae;Penstyldensovirus;Decapod penstyldensovirus 1	AY124937.1	Penstyldensovirus	Decapod penstyldensovirus 1	AY124937.1_Viruses;ssDNA viruses;Parvoviridae;Densovirinae;Penstyldensovirus;Decapod penstyldensovirus 1	AAM93906	AY124937.1	AAM93906	Species 11
YP_009362129__FJ040397	FJ040397_Dysaphis plantaginea densovirus	551224	Dysaphis plantaginea densovirus	Viruses;ssDNA viruses;Parvoviridae;Densovirinae;Ambidensovirus;Hemipteran ambidensovirus 2	FJ040397	Ambidensovirus	Hemipteran ambidensovirus 2	FJ040397_Viruses;ssDNA viruses;Parvoviridae;Densovirinae;Ambidensovirus;Hemipteran ambidensovirus 2	YP_009362129	FJ040397	YP_009362129,ACI01073	Species 22
AAR15379__AY362547.1	AY362547.1_Decapod penstyldensovirus 1	1513224	Decapod penstyldensovirus 1	Viruses;ssDNA viruses;Parvoviridae;Densovirinae;Penstyldensovirus	AY362547.1	Penstyldensovirus	Penstyldensovirus	AY362547.1_Viruses;ssDNA viruses;Parvoviridae;Densovirinae;Penstyldensovirus	AAR15379	AY362547.1	AAR15379	Species 11
Q90185__undef	undef_Aedes albopictus densovirus Boublik/1994	648330	Aedes albopictus densovirus Boublik/1994	Viruses;ssDNA viruses;Parvoviridae;Densovirinae;Brevidensovirus;Dipteran brevidensovirus 1;Aedes albopictus densovirus	undef	Brevidensovirus	Aedes albopictus densovirus	undef_Viruses;ssDNA viruses;Parvoviridae;Densovirinae;Brevidensovirus;Dipteran brevidensovirus 1;Aedes albopictus densovirus	Q90185	undef	Q90185,NP_694827,CAA52899	Species 14
YP_008658568__KF275669	KF275669_Acheta domestica mini ambidensovirus	1404345	Acheta domestica mini ambidensovirus	Viruses;ssDNA viruses;Parvoviridae;Densovirinae;Orthopteran densovirus 1	KF275669	Orthopteran densovirus 1	Orthopteran densovirus 1	KF275669_Viruses;ssDNA viruses;Parvoviridae;Densovirinae;Orthopteran densovirus 1	YP_008658568	KF275669	YP_008658568,AGW50716	Species 1
AFA36168__JN616415.1	JN616415.1_Decapod penstyldensovirus 1	1513224	Decapod penstyldensovirus 1	Viruses;ssDNA viruses;Parvoviridae;Densovirinae;Penstyldensovirus	JN616415.1	Penstyldensovirus	Penstyldensovirus	JN616415.1_Viruses;ssDNA viruses;Parvoviridae;Densovirinae;Penstyldensovirus	AFA36168	JN616415.1	AFA36168	Species 11
NP_874381__AY189948	AY189948_Blattella germanica densovirus 1	220638	Blattella germanica densovirus 1	Viruses;ssDNA viruses;Parvoviridae;Densovirinae;Ambidensovirus;Blattodean ambidensovirus 2	AY189948	Ambidensovirus	Blattodean ambidensovirus 2	AY189948_Viruses;ssDNA viruses;Parvoviridae;Densovirinae;Ambidensovirus;Blattodean ambidensovirus 2	NP_874381	AY189948	NP_874381,AAO38887	Species 2
ALS03893__KT316241.1	KT316241.1_Decapod hepandensovirus 1	1513202	Decapod hepandensovirus 1	Viruses;ssDNA viruses;Parvoviridae;Densovirinae;Hepandensovirus	KT316241.1	Hepandensovirus	Hepandensovirus	KT316241.1_Viruses;ssDNA viruses;Parvoviridae;Densovirinae;Hepandensovirus	ALS03893	KT316241.1	ALS03893,ALS03890,ALK24425,YP_003799994,ADK63426	Species 10
APA19411__KX603698.1	KX603698.1_Aedes albopictus densovirus 5	1914448	Aedes albopictus densovirus 5	Viruses;ssDNA viruses;Parvoviridae;Densovirinae;Brevidensovirus;unclassified Brevidensovirus	KX603698.1	Brevidensovirus	unclassified Brevidensovirus	KX603698.1_Viruses;ssDNA viruses;Parvoviridae;Densovirinae;Brevidensovirus;unclassified Brevidensovirus	APA19411	KX603698.1	APA19411	Species 13
AGO32205__KF015278.1	KF015278.1_Acheta domestica densovirus	185639	Acheta domestica densovirus	Viruses;ssDNA viruses;Parvoviridae;Densovirinae;Ambidensovirus;Orthopteran ambidensovirus 1	KF015278.1	Ambidensovirus	Orthopteran ambidensovirus 1	KF015278.1_Viruses;ssDNA viruses;Parvoviridae;Densovirinae;Ambidensovirus;Orthopteran ambidensovirus 1	AGO32205	KF015278.1	AGO32205,AGO32200,AGO32195,AGO32185	Species 17
AFK91980__JQ894784.1	JQ894784.1_Helicoverpa armigera densovirus	1045778	Helicoverpa armigera densovirus	Viruses;ssDNA viruses;Parvoviridae;Densovirinae;Iteradensovirus;Lepidopteran iteradensovirus 5	JQ894784.1	Iteradensovirus	Lepidopteran iteradensovirus 5	JQ894784.1_Viruses;ssDNA viruses;Parvoviridae;Densovirinae;Iteradensovirus;Lepidopteran iteradensovirus 5	AFK91980	JQ894784.1	AFK91980	Species 20
NP_051020__AF192260	AF192260_Periplaneta fuliginosa densovirus	97344	Periplaneta fuliginosa densovirus	Viruses;ssDNA viruses;Parvoviridae;Densovirinae;Ambidensovirus;Blattodean ambidensovirus 1	AF192260	Ambidensovirus	Blattodean ambidensovirus 1	AF192260_Viruses;ssDNA viruses;Parvoviridae;Densovirinae;Ambidensovirus;Blattodean ambidensovirus 1	NP_051020	AF192260	NP_051020,AAF04297,BAA82961	Species 24
ALS03899__KT316243.1	KT316243.1_Decapod hepandensovirus 1	1513202	Decapod hepandensovirus 1	Viruses;ssDNA viruses;Parvoviridae;Densovirinae;Hepandensovirus	KT316243.1	Hepandensovirus	Hepandensovirus	KT316243.1_Viruses;ssDNA viruses;Parvoviridae;Densovirinae;Hepandensovirus	ALS03899	KT316243.1	ALS03899,ALS03896,YP_002308470,ACJ23370	Species 10
AJD76763__KM593913.1	KM593913.1_Penaeus stylirostris densovirus	1593240	Penaeus stylirostris densovirus	Viruses;ssDNA viruses;Parvoviridae;Densovirinae;unclassified Densovirinae	KM593913.1	unclassified Densovirinae	unclassified Densovirinae	KM593913.1_Viruses;ssDNA viruses;Parvoviridae;Densovirinae;unclassified Densovirinae	AJD76763	KM593913.1	AJD76763	Species 11
YP_271915__DQ002873	DQ002873_Penaeus monodon hepandensovirus 1	1513204	Penaeus monodon hepandensovirus 1	Viruses;ssDNA viruses;Parvoviridae;Densovirinae;Hepandensovirus;Decapod hepandensovirus 1	DQ002873	Hepandensovirus	Decapod hepandensovirus 1	DQ002873_Viruses;ssDNA viruses;Parvoviridae;Densovirinae;Hepandensovirus;Decapod hepandensovirus 1	YP_271915	DQ002873	ALK24435,ALK24432,YP_271915,AAY84084	Species 10
ADB12609__GQ475529.1	GQ475529.1_Penaeus stylirostris penstyldensovirus 2	1513228	Penaeus stylirostris penstyldensovirus 2	Viruses;ssDNA viruses;Parvoviridae;Densovirinae;Penstyldensovirus;Decapod penstyldensovirus 1	GQ475529.1	Penstyldensovirus	Decapod penstyldensovirus 1	GQ475529.1_Viruses;ssDNA viruses;Parvoviridae;Densovirinae;Penstyldensovirus;Decapod penstyldensovirus 1	ADB12609	GQ475529.1	ADB12609	Species 11
NP_694834__AB042597	AB042597_Bombyx mori densovirus 5	125788	Bombyx mori densovirus 5	Viruses;ssDNA viruses;Parvoviridae;Densovirinae;Iteradensovirus;Lepidopteran iteradensovirus 1;Bombyx mori densovirus	AB042597	Iteradensovirus	Bombyx mori densovirus	AB042597_Viruses;ssDNA viruses;Parvoviridae;Densovirinae;Iteradensovirus;Lepidopteran iteradensovirus 1;Bombyx mori densovirus	NP_694834	AB042597	NP_694834,BAA96073	Species 7
AQN78650__KX648536.1	KX648536.1_Linvill Road virus	1955785	Linvill Road virus	Viruses;ssDNA viruses;Parvoviridae;Densovirinae;unclassified Densovirinae	KX648536.1	unclassified Densovirinae	unclassified Densovirinae	KX648536.1_Viruses;ssDNA viruses;Parvoviridae;Densovirinae;unclassified Densovirinae	AQN78650	KX648536.1	AQN78650	Species 9
ALS03954__KT316254.1	KT316254.1_Decapod penstyldensovirus 1	1513224	Decapod penstyldensovirus 1	Viruses;ssDNA viruses;Parvoviridae;Densovirinae;Penstyldensovirus	KT316254.1	Penstyldensovirus	Penstyldensovirus	KT316254.1_Viruses;ssDNA viruses;Parvoviridae;Densovirinae;Penstyldensovirus	ALS03954	KT316254.1	ALS03954,AFX58966	Species 11
YP_006576512__JX020762	JX020762_Sibine fusca densovirus	1217821	Sibine fusca densovirus	Viruses;ssDNA viruses;Parvoviridae;Densovirinae;Iteradensovirus;Lepidopteran iteradensovirus 2	JX020762	Iteradensovirus	Lepidopteran iteradensovirus 2	JX020762_Viruses;ssDNA viruses;Parvoviridae;Densovirinae;Iteradensovirus;Lepidopteran iteradensovirus 2	YP_006576512	JX020762	YP_006576512,AFP33716	Species 7
NP_694838__AF375296	AF375296_Casphalia extranea densovirus	180586	Casphalia extranea densovirus	Viruses;ssDNA viruses;Parvoviridae;Densovirinae;Iteradensovirus;Lepidopteran iteradensovirus 2	AF375296	Iteradensovirus	Lepidopteran iteradensovirus 2	AF375296_Viruses;ssDNA viruses;Parvoviridae;Densovirinae;Iteradensovirus;Lepidopteran iteradensovirus 2	NP_694838	AF375296	NP_694838,AAL56544	Species 7
ACV52075__GQ411199.1	GQ411199.1_Penaeus monodon penstyldensovirus 1	1513226	Penaeus monodon penstyldensovirus 1	Viruses;ssDNA viruses;Parvoviridae;Densovirinae;Penstyldensovirus;Decapod penstyldensovirus 1	GQ411199.1	Penstyldensovirus	Decapod penstyldensovirus 1	GQ411199.1_Viruses;ssDNA viruses;Parvoviridae;Densovirinae;Penstyldensovirus;Decapod penstyldensovirus 1	ACV52075	GQ411199.1	ACV52075	Species 11
Q90054__undef	undef_Junonia coenia densovirus pBRJ/1990	648250	Junonia coenia densovirus pBRJ/1990	Viruses;ssDNA viruses;Parvoviridae;Densovirinae;Ambidensovirus;Lepidopteran ambidensovirus 1;Junonia coenia densovirus	undef	Ambidensovirus	Junonia coenia densovirus	undef_Viruses;ssDNA viruses;Parvoviridae;Densovirinae;Ambidensovirus;Lepidopteran ambidensovirus 1;Junonia coenia densovirus	Q90054	undef	Q90054,AGO32180,NP_694824,AAB23699	Species 20
ALS03957__KT316255.1	KT316255.1_Decapod penstyldensovirus 1	1513224	Decapod penstyldensovirus 1	Viruses;ssDNA viruses;Parvoviridae;Densovirinae;Penstyldensovirus	KT316255.1	Penstyldensovirus	Penstyldensovirus	KT316255.1_Viruses;ssDNA viruses;Parvoviridae;Densovirinae;Penstyldensovirus	ALS03957	KT316255.1	ALS03957,AFR11649	Species 11
ACS70953__FJ805445.1	FJ805445.1_Culex densovirus 0507JS11	642590	Culex densovirus 0507JS11	Viruses;ssDNA viruses;Parvoviridae;Densovirinae;Brevidensovirus;unclassified Brevidensovirus	FJ805445.1	Brevidensovirus	unclassified Brevidensovirus	FJ805445.1_Viruses;ssDNA viruses;Parvoviridae;Densovirinae;Brevidensovirus;unclassified Brevidensovirus	ACS70953	FJ805445.1	ACS70953	Species 13
ABU94990__EF579764.1	EF579764.1_Culex pipiens pallens densovirus	465914	Culex pipiens pallens densovirus	Viruses;ssDNA viruses;Parvoviridae;Densovirinae;Brevidensovirus;Dipteran brevidensovirus 1;Aedes albopictus densovirus	EF579764.1	Brevidensovirus	Aedes albopictus densovirus	EF579764.1_Viruses;ssDNA viruses;Parvoviridae;Densovirinae;Brevidensovirus;Dipteran brevidensovirus 1;Aedes albopictus densovirus	ABU94990	EF579764.1	ABU94990	Species 13
YP_002265406__EU233812	EU233812_Anopheles gambiae densovirus	487311	Anopheles gambiae densovirus	Viruses;ssDNA viruses;Parvoviridae;Densovirinae;Brevidensovirus;Dipteran brevidensovirus 1;Aedes albopictus densovirus	EU233812	Brevidensovirus	Aedes albopictus densovirus	EU233812_Viruses;ssDNA viruses;Parvoviridae;Densovirinae;Brevidensovirus;Dipteran brevidensovirus 1;Aedes albopictus densovirus	YP_002265406	EU233812	YP_002265406,ABX83663	Species 13
YP_009256211__KX165268	KX165268_Diaphorina citri densovirus	1776153	Diaphorina citri densovirus	Viruses;ssDNA viruses;Parvoviridae;Densovirinae;Ambidensovirus;unclassified Densovirus	KX165268	Ambidensovirus	unclassified Densovirus	KX165268_Viruses;ssDNA viruses;Parvoviridae;Densovirinae;Ambidensovirus;unclassified Densovirus	YP_009256211	KX165268	YP_009256211,ANH56809,ALV85426	Species 8
AFC75858__JQ320376.1	JQ320376.1_Blattella germanica densovirus-like virus	1154691	Blattella germanica densovirus-like virus	Viruses;ssDNA viruses;Parvoviridae;Densovirinae;unclassified Densovirinae	JQ320376.1	unclassified Densovirinae	unclassified Densovirinae	JQ320376.1_Viruses;ssDNA viruses;Parvoviridae;Densovirinae;unclassified Densovirinae	AFC75858	JQ320376.1	AFC75858	Species 3
ALS03992__KT316251.1	KT316251.1_Decapod penstyldensovirus 1	1513224	Decapod penstyldensovirus 1	Viruses;ssDNA viruses;Parvoviridae;Densovirinae;Penstyldensovirus	KT316251.1	Penstyldensovirus	Penstyldensovirus	KT316251.1_Viruses;ssDNA viruses;Parvoviridae;Densovirinae;Penstyldensovirus	ALS03992	KT316251.1	ALS03992,AIY51521	Species 11
ALS03995__KT316252.1	KT316252.1_Decapod penstyldensovirus 1	1513224	Decapod penstyldensovirus 1	Viruses;ssDNA viruses;Parvoviridae;Densovirinae;Penstyldensovirus	KT316252.1	Penstyldensovirus	Penstyldensovirus	KT316252.1_Viruses;ssDNA viruses;Parvoviridae;Densovirinae;Penstyldensovirus	ALS03995	KT316252.1	ALS03995,AIY51518	Species 11
ABU94996__EF579766.1	EF579766.1_Culex pipiens pallens densovirus	465914	Culex pipiens pallens densovirus	Viruses;ssDNA viruses;Parvoviridae;Densovirinae;Brevidensovirus;Dipteran brevidensovirus 1;Aedes albopictus densovirus	EF579766.1	Brevidensovirus	Aedes albopictus densovirus	EF579766.1_Viruses;ssDNA viruses;Parvoviridae;Densovirinae;Brevidensovirus;Dipteran brevidensovirus 1;Aedes albopictus densovirus	ABU94996	EF579766.1	ABU94996	Species 13
ALS03998__KT316253.1	KT316253.1_Decapod penstyldensovirus 1	1513224	Decapod penstyldensovirus 1	Viruses;ssDNA viruses;Parvoviridae;Densovirinae;Penstyldensovirus	KT316253.1	Penstyldensovirus	Penstyldensovirus	KT316253.1_Viruses;ssDNA viruses;Parvoviridae;Densovirinae;Penstyldensovirus	ALS03998	KT316253.1	ALS03998,AIY51515	Species 11
YP_006589928__JX110122	JX110122_Papilio polyxenes densovirus	1221208	Papilio polyxenes densovirus	Viruses;ssDNA viruses;Parvoviridae;Densovirinae;Iteradensovirus;Lepidopteran iteradensovirus 4	JX110122	Iteradensovirus	Lepidopteran iteradensovirus 4	JX110122_Viruses;ssDNA viruses;Parvoviridae;Densovirinae;Iteradensovirus;Lepidopteran iteradensovirus 4	YP_006589928	JX110122	YP_006589928,AFP74562	Species 7
YP_002887625__FJ810126	FJ810126_Culex pipiens densovirus	185638	Culex pipiens densovirus	Viruses;ssDNA viruses;Parvoviridae;Densovirinae;Ambidensovirus;Dipteran ambidensovirus 1	FJ810126	Ambidensovirus	Dipteran ambidensovirus 1	FJ810126_Viruses;ssDNA viruses;Parvoviridae;Densovirinae;Ambidensovirus;Dipteran ambidensovirus 1	YP_002887625	FJ810126	YP_002887625,ACQ76570	Species 21
ALK24441__KR492913.1	KR492913.1_Penaeus monodon hepandensovirus 2	1513206	Penaeus monodon hepandensovirus 2	Viruses;ssDNA viruses;Parvoviridae;Densovirinae;Hepandensovirus;Decapod hepandensovirus 1	KR492913.1	Hepandensovirus	Decapod hepandensovirus 1	KR492913.1_Viruses;ssDNA viruses;Parvoviridae;Densovirinae;Hepandensovirus;Decapod hepandensovirus 1	ALK24441	KR492913.1	ALK24441,ABY79076	Species 10
ALK24429__KR492909.1	KR492909.1_Fenneropenaeus chinensis hepandensovirus	797418	Fenneropenaeus chinensis hepandensovirus	Viruses;ssDNA viruses;Parvoviridae;Densovirinae;Hepandensovirus;Decapod hepandensovirus 1	KR492909.1	Hepandensovirus	Decapod hepandensovirus 1	KR492909.1_Viruses;ssDNA viruses;Parvoviridae;Densovirinae;Hepandensovirus;Decapod hepandensovirus 1	ALK24429	KR492909.1	ALK24429,AEQ64892	Species 10
ALE60537__KP733857.1	KP733857.1_Decapod penstyldensovirus 1	1513224	Decapod penstyldensovirus 1	Viruses;ssDNA viruses;Parvoviridae;Densovirinae;Penstyldensovirus	KP733857.1	Penstyldensovirus	Penstyldensovirus	KP733857.1_Viruses;ssDNA viruses;Parvoviridae;Densovirinae;Penstyldensovirus	ALE60537	KP733857.1	ALE60537,AKS11057	Species 11
ALE60551__KP733862.1	KP733862.1_Decapod penstyldensovirus 1	1513224	Decapod penstyldensovirus 1	Viruses;ssDNA viruses;Parvoviridae;Densovirinae;Penstyldensovirus	KP733862.1	Penstyldensovirus	Penstyldensovirus	KP733862.1_Viruses;ssDNA viruses;Parvoviridae;Densovirinae;Penstyldensovirus	ALE60551	KP733862.1	ALE60551	Species 11
O71153__undef	undef_Diatraea saccharalis densovirus	72003	Diatraea saccharalis densovirus	Viruses;ssDNA viruses;Parvoviridae;Densovirinae;Ambidensovirus;unclassified Densovirus	undef	Ambidensovirus	unclassified Densovirus	undef_Viruses;ssDNA viruses;Parvoviridae;Densovirinae;Ambidensovirus;unclassified Densovirus	O71153	undef	O71153,NP_046813,AAC17999	Species 20
AAP78907__AY310877.1	AY310877.1_Aedes albopictus C6/36 cell densovirus	194675	Aedes albopictus C6/36 cell densovirus	Viruses;ssDNA viruses;Parvoviridae;Densovirinae;Brevidensovirus;Dipteran brevidensovirus 2;Aedes albopictus densovirus 3	AY310877.1	Brevidensovirus	Aedes albopictus densovirus 3	AY310877.1_Viruses;ssDNA viruses;Parvoviridae;Densovirinae;Brevidensovirus;Dipteran brevidensovirus 2;Aedes albopictus densovirus 3	AAP78907	AY310877.1	AAP78907	Species 14
YP_007003823__JX645046	JX645046_Pseudoplusia includens densovirus	185637	Pseudoplusia includens densovirus	Viruses;ssDNA viruses;Parvoviridae;Densovirinae;Ambidensovirus;Lepidopteran ambidensovirus 1;Junonia coenia densovirus	JX645046	Ambidensovirus	Junonia coenia densovirus	JX645046_Viruses;ssDNA viruses;Parvoviridae;Densovirinae;Ambidensovirus;Lepidopteran ambidensovirus 1;Junonia coenia densovirus	YP_007003823	JX645046	YP_007003823,AFV91527	Species 20
AND61496__KU215794.1	KU215794.1_Penaeus stylirostris densovirus	1593240	Penaeus stylirostris densovirus	Viruses;ssDNA viruses;Parvoviridae;Densovirinae;unclassified Densovirinae	KU215794.1	unclassified Densovirinae	unclassified Densovirinae	KU215794.1_Viruses;ssDNA viruses;Parvoviridae;Densovirinae;unclassified Densovirinae	AND61496	KU215794.1	AND61496	Species 11
AEV46269__JN377975.1	JN377975.1_Decapod penstyldensovirus 1	1513224	Decapod penstyldensovirus 1	Viruses;ssDNA viruses;Parvoviridae;Densovirinae;Penstyldensovirus	JN377975.1	Penstyldensovirus	Penstyldensovirus	JN377975.1_Viruses;ssDNA viruses;Parvoviridae;Densovirinae;Penstyldensovirus	AEV46269	JN377975.1	AEV46269	Species 11
AAM28943__AY095351.2	AY095351.2_Aedes albopictus C6/36 cell densovirus	194675	Aedes albopictus C6/36 cell densovirus	Viruses;ssDNA viruses;Parvoviridae;Densovirinae;Brevidensovirus;Dipteran brevidensovirus 2;Aedes albopictus densovirus 3	AY095351.2	Brevidensovirus	Aedes albopictus densovirus 3	AY095351.2_Viruses;ssDNA viruses;Parvoviridae;Densovirinae;Brevidensovirus;Dipteran brevidensovirus 2;Aedes albopictus densovirus 3	AAM28943	AY095351.2	AAM28943	Species 13
P27454__undef	undef_Aedes densonucleosis virus (STRAIN GKV 002 002)	10808	Aedes densonucleosis virus (STRAIN GKV 002 002)	Viruses;ssDNA viruses;Parvoviridae;Densovirinae;Brevidensovirus;Dipteran brevidensovirus 1;Aedes aegypti densovirus	undef	Brevidensovirus	Aedes aegypti densovirus	undef_Viruses;ssDNA viruses;Parvoviridae;Densovirinae;Brevidensovirus;Dipteran brevidensovirus 1;Aedes aegypti densovirus	P27454	undef	P27454,M37899	Species 13
AAR15382__AY362548.1	AY362548.1_Decapod penstyldensovirus 1	1513224	Decapod penstyldensovirus 1	Viruses;ssDNA viruses;Parvoviridae;Densovirinae;Penstyldensovirus	AY362548.1	Penstyldensovirus	Penstyldensovirus	AY362548.1_Viruses;ssDNA viruses;Parvoviridae;Densovirinae;Penstyldensovirus	AAR15382	AY362548.1	AAR15382	Species 11
YP_227600__AX344110	AX344110_Acheta domestica densovirus	185639	Acheta domestica densovirus	Viruses;ssDNA viruses;Parvoviridae;Densovirinae;Ambidensovirus;Orthopteran ambidensovirus 1	AX344110	Ambidensovirus	Orthopteran ambidensovirus 1	AX344110_Viruses;ssDNA viruses;Parvoviridae;Densovirinae;Ambidensovirus;Orthopteran ambidensovirus 1	YP_227600	AX344110	YP_227600,ADZ58504	Species 17
AAM28234__AY102034.1	AY102034.1_Decapod penstyldensovirus 1	1513224	Decapod penstyldensovirus 1	Viruses;ssDNA viruses;Parvoviridae;Densovirinae;Penstyldensovirus	AY102034.1	Penstyldensovirus	Penstyldensovirus	AY102034.1_Viruses;ssDNA viruses;Parvoviridae;Densovirinae;Penstyldensovirus	AAM28234	AY102034.1	AAM28234	Species 11
ALS03902__KT316244.1	KT316244.1_Decapod hepandensovirus 1	1513202	Decapod hepandensovirus 1	Viruses;ssDNA viruses;Parvoviridae;Densovirinae;Hepandensovirus	KT316244.1	Hepandensovirus	Hepandensovirus	KT316244.1_Viruses;ssDNA viruses;Parvoviridae;Densovirinae;Hepandensovirus	ALS03902	KT316244.1	ALS03902,ABE73135	Species 10
